# Supplementary material for: ER-PM Junctions on GABAergic Interneurons Are Organized by Neuregulin 2/VAP Interactions and Regulated by NMDA Receptors
Source: Int J Mol Sci. 2023 Feb 2;24(3):2908. doi: 10.3390/ijms24032908 (PMC9917868; doi:10.3390/ijms24032908)
Supplement: Supplementary file 1 [file ijms-24-02908-s001.zip]

Archive with 1 entries (1 files):
- ijms-2172403-supplementary.pdf
